# Supplementary material for: The Arabidopsis COX11 Homolog is Essential for Cytochrome c Oxidase Activity
Source: Front Plant Sci. 2015 Dec 18;6:1091. doi: 10.3389/fpls.2015.01091 (PMC4683207; doi:10.3389/fpls.2015.01091)
Supplement: Supplementary file 5 [file Table5.xlsx]

## Sheet: Sheet1
Supplementary Table 5│Absolute and normalized values from bar graphs.
Figure 5 COX11 mRNA levels in KD and OE lines (relative normalized expression values).
	WT		KD 1-1		KD1-2		KD2		OE1		OE2
COX11	1.00 ± 0.11		0.29 ± 0.05		0.23 ± 0.04		0.34 ± 0.06		6.18 ± 0.85		4.30 ± 0.72
Figure 6A COX complex activity in WT, KD and OE plants.
Absolute values (nmol mg-1 min-1 cytc)
	WT		KD 1-1		KD1-2		KD2		OE1		OE2
	302.9 ± 57.4		134.3 ± 26.9		133.1 ± 15.0		160.9 ± 53.1		259.1 ± 22.4		216.7 ± 43.7
Normalized values (% of the WT)
	WT		KD 1-1		KD1-2		KD2		OE1		OE2
	100.0 ± 18.9		44.3 ± 8.9		44.0 ± 5.0		53.1 ± 17.5		85.5 ± 7.4		71.5 ± 14.4
Figure 6D mRNA levels in KD and OE lines (relative normalized expression values).
	WT		KD1-1		KD1-2		KD2		OE1		OE2
COX5b-1	1.00 ± 0.13		2.00 ± 0.35		1.64 ± 0.42		1.89 ± 0.23		1.56 ± 0.18		1.77 ± 0.16
AOX1a	1.00 ± 0.37		4.23 ± 0.39		2.68 ± 0.91		1.63 ± 0.24		1.38 ± 0.20		1.44 ± 0.10
Figure 7C Root length of WT, KD and OE seedlings.1
Absolute values (cm)
	WT		KD1-2		KD1-2		WT		KD2		WT		OE1		OE2
	4.02 ± 0.88		1.89 ± 0.39		1.90 ± 0.71		4.42 ± 1.11		1.42 ± 0.60		3.95 ± 0.72		3.49 ± 0.60		3.81 ± 0.72
Normalized values (% of the WT)
	WT		KD1-2		KD1-2		WT		KD2		WT		OE1		OE2
	100.0 ± 22.0		46.9 ± 9.8		47.2 ± 17.6		100.0 ± 25.2		32.2 ± 13.5		100.0 ± 18.3		88.5 ± 15.2		96.6 ± 18.2
Figure 7E Root length of WT seedlings treated with KCN.
Absolute values (cm)
KCN (µM)	0		25		50		75		100
	4.50 ± 0.57		3.56 ± 0.59		3.60 ± 0.68		2.51 ± 0.63		2.46 ± 0.58
Normalized values (% of the control)
KCN (µM)	0		25		50		75		100
	100.0 ± 12.6		79.3 ± 13.1		80.0 ± 15.2		55.8 ± 14.0		54.7 ± 12.9
Figure 8A Root length of WT, KD1-1 and KD1-2 seedlings cultured under excess copper or copper deficiency.
Absolute values (cm)
				WT		KD1-1		KD1-2
		Control		4.02 ± 0.88		1.89 ± 0.39		1.90 ± 0.71
		10 μM Cu2+		4.43 ± 0.96		1.75 ± 0.48		1.80 ± 0.47
		50 μM Cu2+		3.76 ± 0.72		1.59 ± 0.31		1.72 ± 0.33
		50 μM BCS		3.77 ± 0.61		1.66 ± 0.28		1.59 ± 0.27
Normalized values (% of the control)
				WT		KD1-1		KD1-2
		Control		100.0 ± 22.0		100.0 ± 20.9		100.0 ± 37.2
		10 μM Cu2+		110.1 ± 24.0		92.9 ± 25.2		94.8 ± 24.7
		50 μM Cu2+		93.6 ± 17.9		84.0 ± 16.2		90.6 ± 17.3
		50 μM BCS		96.3 ± 15.1		87.9 ± 14.8		83.9 ± 14.2
Figure 8B Root length of WT and OE seedlings cultured under excess copper or copper deficiency.
Absolute values
				WT		OE1		OE2
		Control		3.95 ± 0.72		3.49 ± 0.60		3.81 ± 0.72
		10 μM Cu2+		3.45 ± 0.70		3.60 ± 0.90		3.75 ± 0.84
		50 μM Cu2+		3.40 ± 0.54		3.28 ± 0.48		3.42 ± 0.65
		50 μM BCS		4.18 ± 0.60		3.77 ± 0.47		4.14 ± 0.67
Normalized values (% of the control)
				WT		OE1		OE2
		Control		100.0 ± 18.3		100.0 ± 17.2		100.0 ± 18.8
		10 μM Cu2+		87.3 ± 17.8		103.1 ± 25.9		98.3 ± 22.0
		50 μM Cu2+		86.0 ± 13.6		93.9 ± 13.7		89.6 ± 17.1
		50 μM BCS		105.8 ± 15.2		107.9 ± 13.5		108.6 ± 17.7
Figure 9 mRNA levels in KD and OE lines (relative normalized expression values).
	WT		KD1-1		KD1-2		KD2		OE1		OE2
HCC1	1.00 ± 0.10		2.43 ± 0.32		1.70 ± 0.15		1.84 ± 0.22		0.97 ± 0.15		1.13 ± 0.10
COX17-1	1.00 ± 0.10		2.22 ± 0.26		1.68 ± 0.25		1.84 ± 0.19		1.22 ± 0.14		1.29 ± 0.12
COPT2	1.00 ± 0.21		1.77 ± 0.48		2.26 ± 0.17		1.80 ± 0.15		1.08 ± 0.39		0.97 ± 0.11
CSD1	1.00 ± 0.15		2.47 ± 0.23		1.52 ± 0.49		2.36 ± 0.80		2.39 ± 0.32		2.90 ± 1.18
ZIP2	1.00 ± 0.11		0.61 ± 0.15		0.83 ± 0.18		0.69 ± 0.26		0.62 ± 0.12		0.51 ± 0.16
Figure 10A Pollen viability in WT, KD and OE plants.
Absolute values (%)
	WT		KD1-1		KD1-2		KD2		OE1		OE2
	98.1 ± 0.4		95.0 ± 3.5		95.4 ± 2.4		98.4 ± 0.8		96.4 ± 1.9		97.9 ± 1.8
Figure 10C Pollen germinating in WT, KD and OE plants.
Absolute values (germination rate, %)
	WT		KD1-1		KD1-2		KD2		OE1		OE2
	68.5 ± 11.6		50.8 ± 7.9		52.0 ± 14.3		65 ± 15.3		58.2 ± 11.3		53.9 ± 10.6
Normalized values (% of the WT)
	WT		KD1-1		KD1-2		KD2		OE1		OE2
	100.0 ± 16.9		74.3 ± 11.6		76.0 ± 20.9		94.9 ± 22.3		85.0 ± 16.5		78.8 ± 15.5
Supplementary Figure 2 COX11 expression levels in KD2 T3 and KD1-1 T4 (relative normalized expression values).
		WT		KD2 T3		WT		KD1-1 T4
COX11		1.00 ± 0.07		0.89 ± 0.04		1.00 ± 0.21		0.48 ± 0.10
Supplementary Figure 10 Effect of kanamycin on mRNA levels of genes of interest (relative normalized expression values).
		COX11		HCC1		AOX1a		COX17-1		COX5b-1		COPT2		CSD1		ZIP2
-KM		1.00 ± 0.11		1.00 ± 0.12		1.00 ± 0.13		1.00 ± 0.09		1.00 ± 0.11		1.00 ± 0.30		1.00 ± 0.11		1.00 ± 0.08
+Km		1.19 ± 0.11		1.09 ± 0.12		1.29 ± 0.14		1.00 ± 0.08		0.85 ± 0.07		0.57 ± 0.07		0.90 ± 0.13		1.26 ± 0.16
Supplementary Figure 12 Root length of WT and KD2 seedlings cultured under excess copper or copper deficiency.
Absolute values (cm)
				WT		KD2
		Control		4.42 ± 1.11		1.42 ± 0.60
		10 μM Cu2+		4.39 ± 1.22		1.44 ± 0.80
		50 μM Cu2+		4.05 ± 0.69		1.19 ± 0.32
		50 μM BCS		3.50 ± 0.92		1.51 ± 0.63
Normalized values (% of the WT)
				WT		KD2
		Control		100.0 ± 25.2		100.0 ± 41.9
		10 μM Cu2+		99.4 ± 27.6		101.4 ± 56.1
		50 μM Cu2+		91.7 ± 15.6		83.6 ± 22.5
		50 μM BCS		79.2 ± 24.8		106.4 ± 44.4
Supplementary Figure 13 Pollen germination in presence of KCN.
Absolute values (germination rate, %)
			0 µM KCN		50 µM KCN		100 µM KCN
			58.4 ± 17.6		50.4 ± 14.5		40.2 ± 14.7
Normalized values (% of the WT)
			0 µM KCN		50 µM KCN		100 µM KCN
			100.0 ± 30.1		86.2 ± 24.9		68.8 ± 25.2
The table summarizes all data depicted in graphs from Figures and Supplemental Figures. For figures, in which normalized data are shown, both normalized and absolute values are listed ± standard deviations (SD).
1 Mutant lines were compared with the WT cultured on the same plate (see Methods for details).
